# Supplementary material for: The Impact of Statin Use on Sepsis Mortality: A Systematic Review and Meta-Analysis
Source: Medicina (Kaunas). 2025 Aug 30;61(9):1563. doi: 10.3390/medicina61091563 (PMC12471783; doi:10.3390/medicina61091563)
Supplement: Supplementary file 1 [file medicina-61-01563-s001.zip]

Archive with 1 entries (1 files):
- medicina-3801447-supplementary.pdf
